# Supplementary material for: Adolescent Health Literacy and Neighbourhood Features: HBSC Findings from Czech Republic, Poland, and Slovakia
Source: Int J Environ Res Public Health. 2021 Jul 10;18(14):7388. doi: 10.3390/ijerph18147388 (PMC8303563; doi:10.3390/ijerph18147388)
Supplement: Supplementary file 1 [file ijerph-18-07388-s001.zip]

Archive with 1 entries (1 files):
- ijerph-1223705-supplementary.pdf
